# Supplementary material for: Investigation of Analgesic, Anti-Inflammatory, and Thrombolytic Effects of Methanolic Extract and Its Fractions of Dischidia bengalensis: In Vitro and In Vivo Studies with In Silico Interventions
Source: Molecules. 2025 Sep 12;30(18):3724. doi: 10.3390/molecules30183724 (PMC12472498; doi:10.3390/molecules30183724)
Supplement: Supplementary file 1 [file molecules-30-03724-s001.zip]

Archive with 1 entries (1 files):
- molecules-3831267-supplementary.pdf
